# Supplementary material for: Reprogramming Human Adult Fibroblasts into GABAergic Interneurons
Source: Cells. 2021 Dec 8;10(12):3450. doi: 10.3390/cells10123450 (PMC8699824; doi:10.3390/cells10123450)
Supplement: Supplementary file 1 [file cells-10-03450-s001.zip]

Archive with 1 entries (1 files):
- cells-1457952-supplementary.pdf
